# Supplementary material for: fastJT: An R package for robust and efficient feature selection for machine learning and genome-wide association studies
Source: BMC Bioinformatics. 2019 Jun 13;20:333. doi: 10.1186/s12859-019-2869-3 (PMC6567636; doi:10.1186/s12859-019-2869-3)
Supplement: Supplementary file 2 — An R script verifying the accuracy of the fastJT package results compared to the examples in the literature. (R 1 kb) [file 12859_2019_2869_MOESM2_ESM.r]

## This is the code to verify the calculated results for fastJT package 
## by using the example of P. S. Hundal(1969) for the study to access 
## the purely motivational effects of knewledge of performance in a repettive
## industrial task


group = c(1,1,1,1,1,1,
		  2,2,2,2,2,2,
		  3,3,3,3,3,3)

information = c(40,35,38,43,44,41,
				38,40,47,44,40,42,
				48,40,45,43,46,44)

library(fastJT)
group =matrix(group,ncol=1)
informaiton = matrix(information,ncol=1)

fastJT(group, informaiton)
## results
#$J
#        Mrk:1
#[1,] 2.039293

#$gSnipID
#     Mrk:1  
#[1,] "SNP:1"

#attr(,"class")
#[1] "fastJT"
#attr(,"outTopN")
#[1] 15
#attr(,"standardized")
#[1] TRUE
 
