# Supplementary material for: fastJT: An R package for robust and efficient feature selection for machine learning and genome-wide association studies
Source: BMC Bioinformatics. 2019 Jun 13;20:333. doi: 10.1186/s12859-019-2869-3 (PMC6567636; doi:10.1186/s12859-019-2869-3)
Supplement: Supplementary file 5 — An R script for producing the figures presented in this paper. (R 6 kb) [file 12859_2019_2869_MOESM5_ESM.r]

## load results 
load("../Results/JL-bench.RData")
load("../Results/typeIRlmVSjt.RData")

## check dir
x = 0.85
fig.dir = "../Figures"
if(!file.exists(fig.dir)) dir.create(file.path(fig.dir))


## create fig 1
j = c(100, 100000, 1000000)
#pdf(file="../Figures/SNPMarkertime.pdf", width=9,height=4.5)
pdf(file="../Figures/Figure3.pdf", width=5,height=2.5)

## margin
par(mfrow=c(1, 2),
    mar=c(2, 2, 1, 0.1),
    mgp=c(1, 0.1, 0),
    oma=c(0,0, 0, 1), tck=-0.015,xpd=FALSE)

## (a)
plot(j, resSNP, type="o", bty='n', xlim=c(0,1010000), ylim=c(0,3000),
	xlab="Number of features", ylab="CPU time (seconds)", main="(a)",
	cex.lab=x, cex.axis=x, cex.main=x, cex.sub=x,
 	col="red", cex=x)
text(j[3]/5, resSNP[3]*0.9,"MAF = 0.5", cex = x)

## (b)
k = c(100, 500, 1000, 2000)
plot(k, resMarker, type="o", bty='n', xlim=c(0,2200), ylim=c(0,350),
	xlab="Number of traits", ylab="CPU time (seconds)", main="(b)",
	cex.lab=x, cex.axis=x, cex.main=x, cex.sub=x,
 	col="red", cex=x)
text(k[2], resMarker[4],"MAF = 0.5", cex = x)

## device off 
dev.off()

x = 0.85
## create fig 2
N = c(100, 500, 2500, 5000)
#pdf("../Figures/Patienttime.pdf")
pdf("../Figures/Figure4.pdf", width=2.5,height=2.5 )
## margin
par(mfrow=c(1, 1),
    mar=c(2, 2, 1, 0.1),
    mgp=c(1, 0.1, 0),
    oma=c(0,0, 0, 1), tck=-0.015,xpd=FALSE)

plot(N, resPatPair, type="o", bty='n',xlim=c(0,5500), ylim=c(0,6050),
	xlab="Number of patients", ylab="CPU time (seconds)",
	lty=4, col = "red", cex.lab=x, cex.axis=x, cex.main=x, cex.sub=x, cex =x)
lines(N,resPat,lty=2, col="blue",type="o")

legend(100,6500, c("Pair-wise compare", "fastJT"), bty = "n", lty=c(4,2),col=c("red", "blue"),cex=x)
text(1400, 4500,"MAF = 0.5", cex = x)

dev.off()

## create fig 3
#pdf("../Figures/Corestime.pdf")
pdf("../Figures/Figure5.pdf", width=3.7,height=3.7)

par(mfrow=c(1, 1),
    mar=c(2, 2, 1, 0.1),
    mgp=c(1, 0.1, 0),
    oma=c(0,0, 0, 1), tck=-0.015,xpd=FALSE)


plot(seq(1:16),resCores, lwd=1, lty=1, bty='n',type="o", xlim=c(0,20), ylim=c(0, 200),
	xlab="Number of cores", ylab="CPU time (seconds)", col="red", 
	cex.lab=x, cex.axis=x, cex.main=x, cex.sub=x, cex =x)
# lines(seq(1:16), resCores,col="red", lty=1)
# line up the signle threads processing part.
CoreNumInv = 1/seq(1:16)
lmRe = lm(resCores ~CoreNumInv)
m = seq(0:100)/100*16+0.1
y = (1/m)*lmRe$coefficients[2]+lmRe$coefficients[1]

lines(m[5:100],y[5:100], lty=2, col= "blue", lwd = 2)
text(8,130,"MAF = 0.5", cex = x)
legend(2, 200, c("Single core time/number of cores","Mutiple cores"), lwd=c(2,1),lty=c(2, 1),col=c("blue", "red"),cex=x,bty = "n")
dev.off()

## create fig 4 put all the line into one frame

x = 1
xseq <- seq(1:10)*0.003

#pdf("../Figures/type1Error.pdf")
pdf("../Figures/Figure6.pdf", width=5, height=5)

par(mfrow=c(2, 2),
    mar=c(2, 2, 1.5, 0.1),
    mgp=c(1, 0.1, 0),
    oma=c(0,0, 0, 1), tck=-0.015,xpd=FALSE)


plot(c(0.0005,0.155)*0.2, c(0.00,1), ylab="Rejection rate", xlab= "Proportion of outliers", bty='n',type = "n",main ="MAF = 0.2", cex.lab=x, cex.axis=x, cex.main=x, cex.sub=x, cex =x)
lines(xseq, res[,1], col= "black",lty=3, pch=1,lwd=3)
lines(xseq, res[,2], col= "blue",lty=4,pch=2,lwd=3)
abline(h = 0.05, lty=1, col="red",lwd=0.5)
legend(0.000, 1.05, c("linear model", "fastJT"), lwd=c(3,3),lty=c(3,4),col=c("black", "blue"),cex=x,bty = "n")

plot(c(0.0005,0.155)*0.2, c(0.00,1), ylab="Rejection rate", xlab= "Proportion of outliers", bty='n', type = "n", main ="MAF = 0.3",cex.lab=x, cex.axis=x, cex.main=x, cex.sub=x, cex =x)
lines(xseq, res1[,1], col= "black",lty=3, pch=1,lwd=3)
lines(xseq, res1[,2], col= "blue",lty=4,pch=2,lwd=3)
abline(h = 0.05, lty=1, col="red",lwd=0.5)
legend(0.000, 1.05, c("linear model", "fastJT"), lwd=c(3,3),lty=c(3,4),col=c("black", "blue"),cex=x,bty = "n")

plot(c(0.0005,0.155)*0.2, c(0.00,1), ylab="Rejection rate", xlab= "Proportion of outliers", bty='n', type = "n",main ="MAF = 0.4", cex.lab=x, cex.axis=x, cex.main=x, cex.sub=x, cex =x)
lines(xseq, res2[,1], col= "black",lty=3, pch=1,lwd=3)
lines(xseq, res2[,2], col= "blue",lty=4,pch=2,lwd=3)
abline(h = 0.05, lty=1, col="red",lwd=0.5)
legend(0.000, 1.05, c("linear model", "fastJT"), lwd=c(3,3),lty=c(3,4),col=c("black", "blue"),cex=x,bty = "n")


plot(c(0.0005,0.155)*0.2, c(0.00,1), ylab="Rejection rate", xlab= "Proportion of outliers",bty='n', type = "n",main ="MAF = 0.5", cex.lab=x, cex.axis=x, cex.main=x, cex.sub=x, cex =x)
lines(xseq, res3[,1], col= "black",lty=3, pch=1,lwd=3)
lines(xseq, res3[,2], col= "blue",lty=4,pch=2,lwd=3)
abline(h = 0.05, lty=1, col="red",lwd=0.5)
legend(0.000, 1.05, c("linear model", "fastJT"), lwd=c(3,3),lty=c(3,4),col=c("black", "blue"),cex=x,bty = "n")
dev.off()


#pdf("../Figures/CVid.pdf")
pdf("../Figures/Figure2.pdf", width=2.5, height=2.5)
folds = c(5, 10, 15)
cpuTime = c(t1, t2, t3)
#cpuTime = c(2440, 5399, 8247)
x = 0.85
## margin
par(mfrow=c(1, 1),
    mar=c(2, 2, 1., 0.1),
    mgp=c(1, 0.1, 0),
    oma=c(0,0, 0, 1), tck=-0.015,xpd=FALSE)

plot(folds, cpuTime, type="o", bty='n', xlim=c(0,20), ylim=c(1000,9000),
    xlab="Number of folds", ylab="CPU time (seconds)",
    cex.lab=x, cex.axis=x, cex.main=x, cex.sub=x,
    col="red", cex=x)
text(folds[1], cpuTime[3],"MAF = 0.5", cex = x)

dev.off()
        
